# Supplementary material for: How Motives Related to Benefits for Oneself and Others Would Affect COVID-19 Vaccination in a Hong Kong Chinese General Adult Population?
Source: Vaccines (Basel). 2022 Nov 8;10(11):1883. doi: 10.3390/vaccines10111883 (PMC9698433; doi:10.3390/vaccines10111883)
Supplement: Supplementary file 1 [file vaccines-10-01883-s001.zip]

Archive with 1 entries (1 files):
- vaccines-1908210-supplementary.pdf
